# Supplementary material for: A phase II study evaluating the role of bortezomib in the management of relapsed acute promyelocytic leukemia treated upfront with arsenic trioxide
Source: Cancer Med. 2020 Feb 14;9(8):2603–10. doi: 10.1002/cam4.2883 (PMC7163093; doi:10.1002/cam4.2883)
Supplement: Supplementary file 2 [file CAM4-9-2603-s002.xls]

## Sheet: Sheet1
Serial number	Initials	Age	Sex (0 = male; 1 = female)	Date of initial diagnosis	RT-PCR	Treatment at initial diagnosis (ATO = 1; ATRA = 2)	Anthracycline at initial diagnosis(0 = none; 1 = yes)	Date of relapse	Site of relapse (1 = BM; 2 = BM+CNS)	Symptomatic (0 = no; 1 = yes)	1 = bleeding; 2 = CNS symptoms (headache/seizures); 3 = fever; 4 = fatigue	Admission( Yes=1/No=0)	Hemoglobin (in g/dL)	Total WBC count (x 10^9/L)	Platelet count (x 10^9/L)	Creatinine (in mg/dL)	Peripheral blood promyelocytes+blasts	Prothrombin time (in s)	Activated partial thromboplastin time (in s)	Fibrinogen (in mg/dL)	Bone marrow promyelocytes +blasts	LDH (in U/L)	RT-PCR at relapse	Date of hematologic remission	Major bleed (0=no, 1=yes)	Major thrombosis (0=no, 1=yes)	Number of fresh frozen plasma transfused during induction	Number of cryoprecipitates transfused during induction	Number of platelet rich concentrates transfused during induction	Number of packed red cell concentrates transfused during induction	Last day of blood product tranfusion	RTPCR end induction	RTPCR post consolidation	Autologous transplantation(0=no,1=yes)	Date of transplantation/starting maintenance	Mononuclear cell dose (x 10^8/kg)	CD34 cell dose (x 10^6/kg)	Day of neutrophil engraftment	Day of platelet engraftment	Relapsed (0=no, 1= yes)	Date of relapse	Death (0 = no; 1 = yes)	Date of last follow up	Status at last follow up	Toxicity during induction (grading as per NCI CTCAE)
1	SS	34	1	2010-02-08	bcr1	1	0	2013-08-01	1	1	4	1	10.3	1.1	132	0.75	0	11.1	28.7	265.4	85	351	Pos	2013-09-16	0	0	0	0	0	1	2013-08-10	Neg	Neg	1	2014-01-10	5.5	13.8	11	20	0	NA	0	2018-06-18	CR	Diarrhea grade 3, neuropathy grade 1
2	SA	53	0	2012-09-23	bcr2	1	1	2013-08-07	2	0	0	1	13.3	10.7	323	1.35	0	11	29.6	325.9	12	271	Pos	2013-10-01	0	0	0	0	6	0	2013-08-27	Neg	Neg	1	2014-04-12	3.33	11.09	11	15	0	NA	0	2019-01-21	CR	Headache grade 1
3	KK	23	0	2009-02-21	bcr1	1	1	2013-08-30	1	0	0	1	13.1	1.4	109	0.84	0	11.7	32.3	253.7	77	ND	Pos	2013-10-16	0	0	24	0	4	0	2013-09-20	Neg	Neg	1	2014-05-02	3.9	9.59	11	17	0	NA	0	2019-03-21	CR	Maculopapular rash grade 2, vomiting grade 1
4	MK	23	0	2012-07-09	bcr1	1	0	2013-12-24	2	0	0	1	14.2	2	64	0.88	0	15.1	100.9	97.7	58	524.5	Pos	2014-02-17	0	0	10	8	24	1	2014-01-13	Neg	Neg	1	2014-07-26	3.84	8.31	12	17	0	NA	0	2017-04-24	CR	Headache grade 1
5	KR	11	0	2006-06-03	bcr1	1	1	2014-01-14	1	1	1	1	9	0.6	15	0.84	0	12.3	30.8	200.7	93	ND	Pos	2014-03-03	0	0	0	25	30	5	2014-02-01	Neg	Neg	0	2014-06-09	NA	NA	NA	NA	0	NA	0	2018-11-26	CR	Depressed level of consciousness grade 2
6	MD	23	0	2013-01-11	bcr3	1	0	2014-01-29	1	1	1	1	11.9	1.1	25	0.91	0	15.2	31.7	52.4	65	ND	Pos	2014-03-20	0	0	8	10	32	2	2014-02-14	Neg	Neg	0	2014-06-18	NA	NA	NA	NA	0	NA	0	2014-06-18	LOST TO FOLLOW UP - CR	Diarrhea grade 2, Uveitis grade 2
7	S	46	1	2012-04-15	bcr1	1	0	2014-02-06	1	0	0	1	12.8	2.5	138	0.66	0	11.7	30.5	227.8	57	261	Pos	2014-03-07	0	0	0	0	0	0	NA	Neg	Neg	1	2014-08-21	1.76	9.49	11	18	0	NA	0	2018-06-25	CR	Infection involving the skin grade 1
8	M	9	0	2009-07-24	bcr1	1	0	2014-03-11	1	0	0	0	10.3	1.9	148	0.67	0	12.3	27.7	211.5	73	ND	Pos	2014-05-08	0	0	0	0	0	0	NA	Neg	Neg	1	2014-09-25	6.94	9.8	11	14	0	NA	0	2018-12-10	CR	Headache grade 3, impaired hearing grade 1
9	N	16	0	2013-10-03	bcr1	1	1	2014-06-10	1	0	0	0	14.5	6.55	339	0.65	0	ND	ND	ND	10	ND	Pos	2014-08-06	0	0	0	0	0	0	NA	Neg	Neg	0	2014-12-11	NA	NA	NA	NA	1	2015-11-19	0	2018-12-24	CR	None
10	SB	37	1	2012-11-15	bcr3	1	0	2014-06-19	1	0	0	1	11.4	2.8	81	0.35	0	10.3	26.1	232.8	6	440.8	Pos	2014-08-11	0	0	0	0	0	0	NA	Neg	Neg	1	2014-12-12	4.61	4.85	11	17	0	NA	0	2019-02-05	CR	Febrile neutropenia grade 3
11	V	30	1	2013-05-17	bcr3	1	0	2014-07-12	2	0	0	0	14	6.1	192	0.59	0	11.2	32.8	180.8	58	ND	Pos	2014-09-01	0	0	0	0	0	0	NA	Neg	Neg	0	2014-11-27	NA	NA	NA	NA	0	NA	0	2019-04-29	CR	Febrile neutropenia grade 3, dysphagia grade 3, headache grade 1
12	A	25	1	2012-11-30	bcr1	1	1	2014-07-18	2	1	1	1	13.6	1.7	118	0.56	56	10.3	33.1	120.6	45	ND	Pos	2014-10-06	0	0	0	7	40	5	2014-09-06	Neg	Neg	0	2015-01-08	NA	NA	NA	NA	0	NA	0	2019-03-25	CR	Maculopapular rash grade 3
13	BA	28	0	2012-03-13	bcr1	1	1	2014-08-12	1	0	0	0	15.3	3.6	173	0.8	0	11.2	25	238.7	53	ND	Pos	2014-10-08	0	0	0	0	0	0	NA	Neg	Neg	1	2015-02-12	7.67	4.06	10	17	0	NA	0	2019-01-07	CR	Cough grade 1
14	K	9	1	2004-08-10	bcr3	1	0	2015-02-26	1	1	2	1	5.9	6.7	78	0.58	86	20.1	32.2	107.3	88	656.3	Pos	2015-04-17	0	0	20	26	14	3	2015-03-13	ND	Neg	0	2015-07-13	NA	NA	NA	NA	0	NA	0	2018-10-29	CR	Neuropathy grade 3 requiring discontinuation of the drug, headache grade 1
15	PB	52	0	2013-07-31	bcr1	1	0	2015-07-22	1	0	0	1	6.6	0.5	31	0.81	0	11.5	32.6	245.2	64	470.1	Pos	2015-09-07	0	0	0	0	14	5	2015-08-04	Neg	Neg	0	2015-12-14	NA	NA	NA	NA	0	NA	0	2016-07-04	LOST TO FOLLOW UP - CR	Headache grade 1, vertigo grade 1
16	LS	12	1	2014-07-14	bcr3	1	1	2015-11-24	2	1	1	1	9.8	100.3	10	0.68	99	17.6	32.3	55.3	93	797	Pos	2016-01-21	1	0	44	24	64	6	2015-12-17	Neg	Neg	0	2016-04-18	NA	NA	NA	NA	1	2016-09-27	0	2019-04-01	CR	Headache grade 2
17	R	19	1	2013-11-26	bcr1	1	0	2016-02-12	2	0	0	1	11.5	8	115	0.63	0	10.6	36.6	257.4	74	ND	Pos	2016-04-25	1	0	0	0	17	2	2016-03-10	Neg	ND	0	2016-07-25	NA	NA	NA	NA	0	NA	0	2019-02-04	CR	Headache grade 1, Backache grade 1
18	D	40	0	2015-06-11	bcr1	2	1	2016-03-16	1	0	0	1	13.1	2.1	37	0.8	11	12.4	33.8	67.8	61	ND	Pos	2016-05-05	0	0	4	35	22	1	2016-04-02	Pos	Neg	1	2016-09-30	4.34	13	10	12	0	NA	0	2019-02-11	CR	Blurred vision grade 1
19	BK	18	0	2013-03-04	bcr3	1	1	2016-06-30	1	0	0	0	13.6	6	118	0.88	0	13.8	32.2	70.5	69	ND	Pos	2016-08-17	0	0	0	0	0	0	NA	Neg	Neg	0	2016-11-21	NA	NA	NA	NA	1	2018-07-02	1	2018-12-18	Died of disease progression	Sore throat grade 1
20	SCHSK	48	0	2015-05-27	bcr3	1	1	2016-09-21	2	1	4	1	10.3	42.8	38	0.74	85	13.7	26.9	135.4	78	757	Pos	2016-11-03	0	0	4	6	55	4	2016-11-02	Neg	Neg	1	2017-02-20	5.36	3.53	11	9	0	NA	1	2018-06-16	Died of acute demyelination	Backache grade 3, muscle weakness grade 2, Involuntary movements grade 1
21	MP	52	0	2013-06-16	bcr3	1	1	2016-12-28	1	0	0	0	14.9	1.9	101	0.66	0	11.8	28.2	124.7	38	ND	Pos	2017-02-27	0	0	0	0	0	0	NA	Pos	Neg	1	2017-12-01	NA	7.01	12	17	0	NA	0	2019-02-11	CR	None
22	B	29	0	2013-04-08	bcr3	1	0	2017-01-16	1	1	3	1	12.5	3.2	290	0.93	43	12.6	30	266.2	ND	690	Pos	2017-02-27	0	0	0	6	26	1	2017-01-29	Neg	Neg	1	2017-06-22	NA	6.3	11	11	0	NA	0	2019-03-06	CR	Diarrhea grade 1, Headache grade 1
NA = not applicable
ND = not done
Neg = negative
Pos = positive
